# Supplementary material for: The effect of provincial policies on seismic disaster mitigation in China: An empirical study
Source: PLoS One. 2024 Jul 9;19(7):e0306867. doi: 10.1371/journal.pone.0306867 (PMC11232975; doi:10.1371/journal.pone.0306867)
Supplement: S1 Table — (XLS) [file pone.0306867.s001.xls]

## Sheet: data
year	province	Earthnum	Percas	Perdie	Eartheco	Monitor	Perden	Medical	Area	Tran
2012	1	3	1276	85	554258	0	4029	3.58	10.43	0.25
2013	1	3	110	3	237178	0	2415	4.2	10.56	0.25
2014	1	8	3587	618	2779840	0	2853	4.43	11	0.26
2015	1	2	50	0	107900	0	2943	4.8	10.57	2.84
2016	1	1	4	0	13560	0	2995	5.23	11.33	2.93
2017	1	2	6	0	17200	356.79	3000	5.91	11.5	3.06
2018	1	3	60	0	178640	387.13	3021	6.25	6.4	3.06
2019	1	0	0	0	0	338.72	3133	6.99	11.88	3.01
2020	1	1	32	4	10000	279.22	3138	7.76	12.27	13.36
2021	1	6	0	3	341500	818.21	3099	8.12	12.94	13.36
2012	10	1	3	1	1543	0	2002	5	13.63	1.22
2013	10	0	0	0	0	0	2016	5.63	14.01	1.22
2014	10	0	0	0	0	0	2038	5.76	14.41	1.93
2015	10	0	0	0	0	0	2034	6.1	14.55	20.46
2016	10	0	0	0	0	0	2057	6.46	14.79	20.98
2017	10	0	0	0	0	0	2092	6.82	14.95	21.72
2018	10	0	0	0	0	0	2176	7.33	14.66	21.72
2019	10	0	0	0	0	0	2221	7.85	14.98	21.72
2020	10	0	0	0	0	406.02	2240	7.85	15.34	34.06
2021	10	1	0	0	0	168.8	2278	8.13	15.6	34.06
2012	11	0	0	0	0	0	4663	3.99	14.1	0.45
2013	11	0	0	0	0	0	4542	3.94	14.12	0.45
2014	11	0	0	0	0	0	4671	4.43	14.13	0.58
2015	11	0	0	0	0	0	4822	4.6	13.96	6.54
2016	11	0	0	0	0	0	4613	4.81	14.16	6.75
2017	11	0	0	0	0	0	4740	5.1	14.5	6.94
2018	11	0	0	0	0	0	4818	5.32	14.67	6.94
2019	11	0	0	0	0	0	4226	5.74	14.53	6.94
2020	11	0	0	0	0	121.83	4426	6.33	14.8	20.96
2021	11	0	0	0	0	87.3	3790	6.77	16.22	20.96
2012	12	0	0	0	0	0	2411	4.32	14	0.64
2013	12	0	0	0	0	0	2483	4.44	14.05	0.64
2014	12	0	0	0	0	0	2540	4.76	14.45	0.92
2015	12	0	0	0	0	0	2646	5	14.18	9.97
2016	12	0	0	0	0	0	2659	5.26	14.31	10.17
2017	12	0	0	0	0	0	2675	5.66	14.52	10.32
2018	12	0	0	0	0	1035.52	3210	6.1	14.23	10.32
2019	12	0	0	0	0	987.73	3063	6.46	14.29	10.32
2020	12	0	0	0	0	1341.81	3085	6.96	15.3	21.56
2021	12	0	0	0	0	1528.25	3162	7.51	15.14	21.56
2012	13	0	0	0	0	0	4964	4.56	9.23	0.73
2013	13	0	0	0	0	0	4982	4.24	9.58	0.73
2014	13	0	0	0	0	572.59	5149	5.24	9.93	1.01
2015	13	0	0	0	0	0	5155	5.5	10.16	10.86
2016	13	0	0	0	0	678.7	5056	5.74	10.43	10.87
2017	13	0	0	0	0	394.05	4871	6.08	12	11.35
2018	13	0	0	0	0	0	4903	6.47	12.69	11.35
2019	13	0	0	0	0	0	4850	6.78	13.59	11.35
2020	13	0	0	0	0	234.03	4994	7.11	14.43	22.86
2021	13	0	0	0	100	200.35	4754	7.65	15.08	22.86
2012	14	0	0	0	0	0	1786	6.02	12.47	0.9
2013	14	0	0	0	0	0	1818	7.3	12.44	0.9
2014	14	1	0	0	21743	0	1828	6.82	12.9	1.28
2015	14	0	0	0	0	0	1914	7.3	13.19	13.59
2016	14	0	0	0	0	851.24	2059	7.74	13.17	14.02
2017	14	0	0	0	0	457.28	2109	8.13	13.32	14.38
2018	14	0	0	0	0	916.57	2137	8.47	13.73	14.38
2019	14	0	0	0	0	577.28	2064	8.89	14.03	14.38
2020	14	0	0	0	0	725.92	2105	8.49	13.59	23.4
2021	14	0	0	0	0	772.56	2322	8.85	12.87	23.4
2012	15	0	0	0	0	0	2004	5	10.5	0.49
2013	15	1	4	0	7531	458.97	2505	5.01	10.83	0.49
2014	15	0	0	0	0	428.82	2448	5.77	11.1	0.59
2015	15	0	0	0	0	363	2430	6.3	11.01	6.51
2016	15	0	0	0	0	0	2475	6.53	10.99	6.87
2017	15	1	0	0	1389	362.87	2746	6.77	11	7.08
2018	15	1	0	0	1636	363	2804	6.95	11.47	7.08
2019	15	1	0	0	228	393.73	2846	7.02	11.96	7.08
2020	15	0	0	0	300	377.89	2778	7.42	13.83	17.75
2021	15	0	0	0	400	393.25	3017	7.83	14.63	17.75
2012	16	1	0	0	861.61	0	4369	4.33	9.52	0.16
2013	16	1	2509	95	2441600	0	3916	4.33	11.76	0.16
2014	16	0	0	0	0	0	3682	4.88	12.79	0.18
2015	16	0	0	0	0	0	4049	5	12.23	1.92
2016	16	0	0	0	0	0	4076	5.16	13.94	2.01
2017	16	1	2	0	0	0	4066	5.59	14.87	2.09
2018	16	0	0	0	0	851.94	3237	5.96	3.1	2.09
2019	16	2	7	0	43	1095.58	3260	6.76	14.28	0.92
2020	16	0	0	0	400	0	3235	7.24	15.15	7.78
2021	16	1	0	0	0	1000	3359	8.07	14.88	7.78
2012	17	0	0	0	0	0	2388	4.7	12.1	0.64
2013	17	0	0	0	0	0	2570	5.44	12.57	0.64
2014	17	0	0	0	0	0	2627	5.43	12.76	0.86
2015	17	0	0	0	0	0	2704	5.5	12.98	9.66
2016	17	0	0	0	0	0	2758	5.67	13.08	10.07
2017	17	0	0	0	0	0	2854	5.92	14.13	10.55
2018	17	0	0	0	0	0	3238	6.28	14.62	10.55
2019	17	0	0	0	0	0	3193	6.63	15.03	10.55
2020	17	0	0	0	0	1493.89	3545	6.7	14.94	17.54
2021	17	0	0	0	0	3291.4	3577	7.03	15.01	17.54
2012	18	0	0	0	0	0	1655	3.03	9.4	0.02
2013	18	1	87	0	270715	0	1820	3.67	9.04	0.02
2014	18	1	0	0	0	0	1857	4.05	10.8	0.03
2015	18	3	229000	27	1030200	0	1750	4.4	11.65	0.31
2016	18	1	70	0	144600	0	2624	4.49	7.84	0.34
2017	18	1	3	0	20700	0	1232	4.9	5.85	0.35
2018	18	0	0	0	0	0	1750	5.55	3.94	0.35
2019	18	1	0	0	0	0	1671	5.97	9.8	0.07
2020	18	0	0	0	2000	53.35	1584	6.23	12.02	1.38
2021	18	3	0	0	47600	518.87	1538	7	13.33	1.38
2012	19	0	0	0	0	0	3324	3.72	9.38	0.35
2013	19	0	0	0	0	0	3406	3.64	11.41	0.35
2014	19	0	0	0	0	0	2393	4.85	12.5	0.47
2015	19	1	75000	0	51704	0	2396	5.3	12.94	5.39
2016	19	0	0	0	0	0	2182	5.76	14.98	5.72
2017	19	0	0	0	0	0	2302	6.31	15.25	6.08
2018	19	0	0	0	0	0	2412	6.82	2.86	6.08
2019	19	1	0	0	0	109.08	2222	7.39	16.38	2.37
2020	19	0	0	0	1000	323.56	2262	7.46	17.04	18.8
2021	19	0	0	0	2100	100.4	2238	8.03	16.01	18.8
2012	2	0	0	0	0	0	1032	5.62	15.52	0.14
2013	2	1	13	0	64720	0	1059	6.01	16.9	0.14
2014	2	0	0	0	0	0	1291	6.17	18.8	0.17
2015	2	1	23000	0	33714	0	1629	6.5	19.28	1.8
2016	2	0	0	0	0	0	1822	6.76	19.77	1.93
2017	2	0	0	0	0	0	1824	7.13	19.66	1.98
2018	2	0	0	0	0	0	1846	7.43	18.52	1.98
2019	2	0	0	0	0	0	1820	7.73	18.71	1.98
2020	2	0	0	0	400	0	1850	8.41	19.2	6.76
2021	2	0	0	0	400	451	1979	8.82	19.96	6.76
2012	20	0	0	0	0	0	1624	5.62	10.89	0.62
2013	20	0	0	0	0	0	1663	6.01	11.06	0.62
2014	20	0	0	0	0	0	1615	5.84	11.61	0.99
2015	20	0	0	0	0	579.78	1590	6	11.52	10.43
2016	20	1	0	0	200	439.6	1485	6.34	11.33	10.58
2017	20	0	0	0	0	0	1770	6.66	12.07	11.05
2018	20	0	0	0	0	0	1782	6.95	12.04	11.05
2019	20	0	0	0	0	585.66	1807	7.1	11.97	11.05
2020	20	0	0	0	0	243.73	1805	7.42	13.4	20.87
2021	20	0	0	0	0	392.8	1833	7.9	13.44	20.87
2012	21	0	0	0	0	0	1832	4.47	18.13	0.58
2013	21	0	0	0	0	0	1847	4.23	18.04	0.58
2014	21	0	0	0	0	0	1872	5.16	16.97	0.69
2015	21	0	0	0	0	0	1904	5.5	16.99	7.43
2016	21	2	5	0	3629.5	0	1953	5.88	16.86	7.71
2017	21	1	6	0	0	0	2017	6.23	17.05	7.95
2018	21	0	0	0	0	0	2026	6.75	2.81	7.95
2019	21	0	0	0	0	0	2012	7.19	16.61	4.71
2020	21	0	0	0	300	478.46	2070	7.42	16.5	18.91
2021	21	0	0	0	1500	533.31	2121	7.68	16.67	18.91
2012	22	0	0	0	0	0	5483	5.76	11.58	0.32
2013	22	0	0	0	0	0	5541	6.04	11.77	0.32
2014	22	0	0	0	0	260	5474	6.69	12.48	0.47
2015	22	0	0	0	0	217.62	4031	7	12.57	5.05
2016	22	0	0	0	0	40.08	4240	7.57	12.3	5.18
2017	22	0	0	0	0	405.64	4101	8.09	12.64	5.31
2018	22	0	0	0	0	489.39	4450	8.49	5.28	5.31
2019	22	0	0	0	0	485.62	5140	9.13	11.62	1.77
2020	22	0	0	0	0	430.25	4985	9.2	12.79	14.7
2021	22	0	0	0	0	420.18	5328	9.32	12.9	14.7
2012	23	0	0	0	0	0	2674	5.11	9.81	0.04
2013	23	0	0	0	0	0	2924	5.66	9.66	0.04
2014	23	1	0	0	0	0	2604	5.82	10.78	0.06
2015	23	2	0	0	0	0	2692	6	10.48	0.68
2016	23	2	10	0	150976.9	0	2710	6.24	10.78	0.72
2017	23	0	0	0	0	190	2777	6.98	11.18	0.74
2018	23	1	0	0	11754	173.46	2804	7.39	3.69	0.74
2019	23	0	0	0	0	0.04	2958	7.79	11.93	0.88
2020	23	0	0	0	0	0	2930	8.26	12.45	1.95
2021	23	5	0	0	410000	0	2955	8.7	12.81	1.95
2012	24	0	0	0	0	0	5054	5.25	11.75	0.25
2013	24	0	0	0	0	0	4922	5.49	12.11	0.25
2014	24	0	0	0	0	0	4946	5.54	12.1	0.32
2015	24	0	0	0	0	0	5504	5.6	11.98	3.28
2016	24	0	0	0	0	0	5244	5.83	11.91	3.33
2017	24	0	0	0	0	0	5515	6.05	11.78	3.34
2018	24	0	0	0	0	0	5476	6.12	12.35	3.34
2019	24	0	0	0	0	0	5498	6.34	12.43	3.34
2020	24	0	0	0	0	169.57	5501	7.61	12.77	11.51
2021	24	0	0	0	0	147.17	5367	7.95	13.6	11.51
2012	3	0	0	0	0	0	2878	5.24	10.96	0.36
2013	3	1	25	0	202300	0	3135	5.45	11.78	0.36
2014	3	0	0	0	0	38.92	3171	5.5	12.05	0.46
2015	3	0	0	0	0	0	3193	5.8	12.51	4.93
2016	3	0	0	0	0	381.66	2231	6.1	13.37	5.04
2017	3	0	0	0	0	658.94	2284	6.18	11.37	5.15
2018	3	2	2	0	39921	506.04	1831	6.8	13.45	5.15
2019	3	1	0	0	496.4	287.23	1885	7.01	12.54	5.15
2020	3	0	0	0	0	310.93	1876	8.81	12.94	14.12
2021	3	0	0	0	0	323.07	1939	9.15	13.55	14.12
2012	4	0	0	0	0	0	2866	4.82	10.79	0.28
2013	4	2	13217	196	6714639	0	2900	4.68	11.21	0.28
2014	4	3	79	5	438177	0	3068	5.55	11.26	0.28
2015	4	1	27000	0	18900	0	1902	5.8	11.96	3.03
2016	4	1	0	0	3300	0	2901	6	12.47	3.12
2017	4	4	584	30	806811	0	2962	6.39	12.48	3.23
2018	4	3	23	0	32461	755	3068	6.74	2.36	3.23
2019	4	5	415	16	58307.9	457.81	3045	7.19	14.03	2.71
2020	4	1	0	0	20000	591.62	3158	7.56	14.4	9.75
2021	4	0	0	3	251700	411.85	3382	8.04	13.73	9.75
2012	5	0	0	0	0	0	2401	3.94	11.92	0.72
2013	5	0	0	0	0	1202.2	2359	3.66	12.47	0.72
2014	5	0	0	0	0	252.1	2416	4.41	13.2	0.91
2015	5	0	0	0	0	292.1	2458	4.6	13.37	9.85
2016	5	0	0	0	0	246.36	2487	4.74	14.02	10.3
2017	5	0	0	0	0	309.38	2535	5.01	14.32	10.7
2018	5	0	0	0	0	288.27	2599	5.27	14.67	10.7
2019	5	0	0	0	0	283.09	2663	5.67	14.8	10.7
2020	5	0	0	0	0	232.87	2655	6.75	14.88	21.88
2021	5	0	0	0	0	256.3	2730	7.12	14.49	21.88
2012	6	0	0	0	0	0	3028	5.53	10.82	0.4
2013	6	0	0	0	0	0	3526	5.77	11.18	0.4
2014	6	0	0	0	0	0	3974	5.74	11.3	0.61
2015	6	0	0	0	0	295	3920	5.8	11.61	6.62
2016	6	1	11	0	2069	220	3908	6.13	11.86	6.78
2017	6	0	0	0	0	194.98	3454	6.3	11.98	6.9
2018	6	0	0	0	0	326	3514	6.63	12.28	6.9
2019	6	0	0	0	0	0	3804	6.91	12.63	6.9
2020	6	0	0	0	0	218	4015	7.69	13.51	17.22
2021	6	0	0	0	0	309	4150	8.09	13.66	17.22
2012	7	0	0	0	0	0	2927	4.89	15.82	0.67
2013	7	0	0	0	0	0	3066	6.32	15.94	0.67
2014	7	0	0	0	0	0	2999	5.44	16.28	0.92
2015	7	0	0	0	0	0	3060	5.7	17.4	9.98
2016	7	0	0	0	0	0	3193	6.05	17.87	10.39
2017	7	0	0	0	0	0	3253	6.33	18.24	10.9
2018	7	0	0	0	0	404.43	3469	6.66	18.34	10.9
2019	7	0	0	0	0.1	604.08	3859	6.88	18.13	10.9
2020	7	0	0	0	0	441.38	3909	6.58	18.14	18.22
2021	7	0	0	0	0	507.81	3819	6.88	17.74	18.22
2012	8	0	0	0	0	0	1528	4.72	11.42	0.37
2013	8	0	0	0	0	0	1543	4.44	11.48	0.37
2014	8	0	0	0	0	0	1684	5.44	11.19	0.54
2015	8	0	0	0	0	2492.67	1823	5.7	11.6	5.65
2016	8	1	0	0	10204.4	3305.57	1891	5.99	11.77	5.8
2017	8	0	0	0	0	1134.11	1950	6.25	12.42	6
2018	8	0	0	0	0	1601.61	2025	6.51	13.05	6
2019	8	2	6	1	49.8	402.19	2097	6.88	13.52	6
2020	8	0	0	0	0	365.69	2162	7.42	12.85	14.83
2021	8	0	0	0	2200	338.39	2530	7.82	13.8	14.83
2012	9	7	0	0	272094.71	0	4312	6.12	10	0.04
2013	9	4	0	0	14948	0	4361	6.43	10.08	0.04
2014	9	6	0	0	108061	0	4280	6.68	10.74	0.08
2015	9	4	261	3	549500	228	2557	6.9	11.5	0.88
2016	9	6	4	1	340153.1	258.93	2456	7.13	12.22	0.92
2017	9	2	75	8	630500	517.7	2436	7.12	13.23	0.96
2018	9	1	0	0	38304	568.61	2525	7.09	3.03	0.96
2019	9	0	0	0	0	636.5	3667	7.37	14.88	1.45
2020	9	3	3	1	171000	540.6	3627	7.39	14.02	3.38
2021	9	3	0	3	7200	565.85	3518	7.74	15.4	3.38

## Sheet: tags
province	figure	table
	1.0	Yunnan
	2.0	Neimenggu
	3.0	Jilin
	4.0	Sichuan
	5.0	Anhui
	6.0	Shanxi
	7.0	Guangdong
	8.0	Guangxi
	9.0	Xinjiang
	10.0	Jiangsu
	11.0	Jiangxi
	12.0	Hebei
	13.0	Henan
	14.0	Zhejiang
	15.0	Hubei
	16.0	Gansu
	17.0	Fujian
	18.0	Xizang
	19.0	Guizhou
	20.0	Liaoning
	21.0	Chongqing
	22.0	Shaanxi
	23.0	Qinghai
	24.0	Heilongjiang
