# Supplementary material for: The effect of provincial policies on seismic disaster mitigation in China: An empirical study
Source: PLoS One. 2024 Jul 9;19(7):e0306867. doi: 10.1371/journal.pone.0306867 (PMC11232975; doi:10.1371/journal.pone.0306867)
Supplement: S2 Table — The frequency of earthquakes in each province of China from 2012 to 2021, and Urban population density of China’s provinces in 2021. (XLSX) [file pone.0306867.s002.xlsx]

## Sheet: Sheet1
province	The frequency of earthquakes in each province of China from 2012 to 2021	Urban population density of China's provinces in 2021
Jiangxi	0	3790
Guizhou	2	2238
Heilongjiang	0	5367
Jiangsu	2	2278
Henan	0	4754
Anhui	0	2730
Shanxi	1	4150
Jilin	4	1939
Guangxi	3	2530
Liaoning	1	1833
Hubei	4	3017
Sichuan	20	3382
Shaanxi	0	5328
Neimenggu	2	1979
Guangdong	0	3819
Xizang	11	1538
Chongqing	3	2121
Xinjiang	36	3518
Zhejiang	1	2322
Yunnan	29	3099
Gansu	6	3359
Hebei	0	3162
Fujian	0	3577
Qinghai	11	2955
