# Supplementary material for: The effect of provincial policies on seismic disaster mitigation in China: An empirical study
Source: PLoS One. 2024 Jul 9;19(7):e0306867. doi: 10.1371/journal.pone.0306867 (PMC11232975; doi:10.1371/journal.pone.0306867)
Supplement: S3 Table — China’s earthquake prevention and rescue expenditures from 2012 to 2020. (XLS) [file pone.0306867.s003.xls]

## Sheet: sheet1
Date	Earthquake rescue expenses	Earthquake prevention expenditure
2012	6008	7287.8
2013		7060
2014	10740.4	7742.94
2015	11320	8912.94
2016	12645.6	12073.8
2017	12927.5	14074.5
2018	11341.5	15229.3
2019	4151.55	19071.4
2020	1218.14	19836.2
