# Supplementary material for: The effect of provincial policies on seismic disaster mitigation in China: An empirical study
Source: PLoS One. 2024 Jul 9;19(7):e0306867. doi: 10.1371/journal.pone.0306867 (PMC11232975; doi:10.1371/journal.pone.0306867)
Supplement: S4 Table — Direct economic losses caused by seismic activity in the past decade. (XLSX) [file pone.0306867.s004.xlsx]

## Sheet: Sheet1
date	province	Direct economic losses
2012	Sichuan	0
2013	Sichuan	6714639
2014	Sichuan	438177
2015	Sichuan	18900
2016	Sichuan	3300
2017	Sichuan	806811
2018	Sichuan	32461
2019	Sichuan	58307.9
2020	Sichuan	20000
2021	Sichuan	251700
2012	Xizang	0
2013	Xizang	270715
2014	Xizang	0
2015	Xizang	1030200
2016	Xizang	144600
2017	Xizang	20700
2018	Xizang	0
2019	Xizang	0
2020	Xizang	2000
2021	Xizang	47600
2012	Xinjiang	272095
2013	Xinjiang	14948
2014	Xinjiang	108061
2015	Xinjiang	549500
2016	Xinjiang	340153
2017	Xinjiang	630500
2018	Xinjiang	38304
2019	Xinjiang	0
2020	Xinjiang	171000
2021	Xinjiang	7200
2012	Yunnan	554258
2013	Yunnan	237178
2014	Yunnan	2779840
2015	Yunnan	107900
2016	Yunnan	13560
2017	Yunnan	17200
2018	Yunnan	178640
2019	Yunnan	0
2020	Yunnan	10000
2021	Yunnan	341500
